# Supplementary material for: Trends in Overall Survival among Patients Treated for Sarcoma at a Large Tertiary Cancer Center between 1986 and 2014
Source: Cancers (Basel). 2023 Jan 14;15(2):514. doi: 10.3390/cancers15020514 (PMC9856368; doi:10.3390/cancers15020514)
Supplement: Supplementary file 1 [file cancers-15-00514-s001.zip]

Archive with 2 entries (2 files):
- 2023_01_02_Sarcoma_supplemental_table_1.xlsx
- 2023_01_02_Sarcoma_supplement_tables_2-4.pdf
