# Supplementary material for: Trends in Overall Survival among Patients Treated for Sarcoma at a Large Tertiary Cancer Center between 1986 and 2014
Source: Cancers (Basel). 2023 Jan 14;15(2):514. doi: 10.3390/cancers15020514 (PMC9856368; doi:10.3390/cancers15020514)
Supplement: Supplementary file 1 [file cancers-15-00514-s001.zip › 2023_01_02_Sarcoma_supplemental_table_1.xlsx]

## Sheet: ICD-0-3 code categorization
Supplemental table 1. Sarcoma diagnoses classified into sarcoma types and subtypes according to ICD-O-3 classification of histology and behavior together with patient case numbers.
Histology/Behavior (ICD-O-3)	Sarcoma type	Sarcoma subgroup	N
88003 (SARCOMA NOS)	soft tissue sarcoma	sarcoma nos	161
88013 (SPINDLE CELL SARCOMA)	soft tissue sarcoma	spindle cell sarcoma	159
88053 (UNDIFFERENTIATED SARCOMA)	soft tissue sarcoma	undifferentiated sarcoma	55
88503 (LIPOSARCOMA NOS)	soft tissue sarcoma	liposarcoma	73
88513 (LIPOSARCOMA WELL DIFFERENTIATED)	soft tissue sarcoma	liposarcoma	97
88523 (MYXOID LIPOSARCOMA)	soft tissue sarcoma	liposarcoma	129
88533 (ROUND CELL LIPOSARCOMA)	soft tissue sarcoma	liposarcoma	6
88543 (PLEOMORPHIC LIPOSARCOMA)	soft tissue sarcoma	liposarcoma	44
88553 (MIXED LIPOSARCOMA)	soft tissue sarcoma	liposarcoma	18
88583 (DEDIFFERENTIATED LIPOSARCOMA)	soft tissue sarcoma	liposarcoma	100
88903 (LEIOMYOSARCOMA NOS)	soft tissue sarcoma	leiomyosarcoma	507
88913 (EPITHELIOID LEIOMYOSARCOMA)	soft tissue sarcoma	leiomyosarcoma	12
89003 (RHABDOMYOSARCOMA NOS)	soft tissue sarcoma	rhabdomyosarcoma	19
89013 (PLEOMORPHIC RHABDOMYOSARCOMA ADULT TYPE)	soft tissue sarcoma	rhabdomyosarcoma	5
89103 (EMBRYONAL RHABDOMYOSARCOMA NOS)	soft tissue sarcoma	rhabdomyosarcoma	13
89203 (ALVEOLAR RHABDOMYOSARCOMA)	soft tissue sarcoma	rhabdomyosarcoma	13
89303 (ENDOMETRIAL STROMAL SARCOMA NOS)	soft tissue sarcoma	endometrial stromal sarcoma	44
89313 (ENDOMETRIAL STROMAL SARCOMA LOW GRADE)	soft tissue sarcoma	endometrial stromal sarcoma	19
89363 (GASTROINTESTINAL STROMAL SARCOMA)	soft tissue sarcoma	gastrointestinal stromal tumor	307
90403 (SYNOVIAL SARCOMA NOS)	soft tissue sarcoma	synovial sarcoma	57
90413 (SYNOVIAL SARCOMA SPINDLE CELL)	soft tissue sarcoma	synovial sarcoma	46
90423 (SYNOVIAL SARCOMA EPITHELIOID CELL)	soft tissue sarcoma	synovial sarcoma	2
90433 (SYNOVIAL SARCOMA BIPHASIC)	soft tissue sarcoma	synovial sarcoma	30
91803 (OSTEOSARCOMA NOS)	bone sarcoma	osteosarcoma	150
91813 (CHONDROBLASTIC OSTEOSARCOMA)	bone sarcoma	osteosarcoma	26
91823 (FIBROBLASTIC OSTEOSARCOMA)	bone sarcoma	osteosarcoma	10
91833 (TELANGIECTATIC OSTEOSARCOMA)	bone sarcoma	osteosarcoma	5
91863 (CENTRAL OSTEOSARCOMA)	bone sarcoma	osteosarcoma	5
91923 (PAROSTEAL OSTEOSARCOMA)	bone sarcoma	osteosarcoma	10
91933 (PERIOSTEAL OSTEOSARCOMA)	bone sarcoma	osteosarcoma	3
92203 (CHONDROSARCOMA NOS)	bone sarcoma	chondrosarcoma	139
92213 (JUXTACORTICAL CHONDROSARCOMA)	bone sarcoma	chondrosarcoma	4
92313 (MYXOID CHONDROSARCOMA)	bone sarcoma	chondrosarcoma	34
92433 (DEDIFFERENTIATED CHONDROSARCOMA)	bone sarcoma	chondrosarcoma	13
92603 (EWING SARCOMA)	bone sarcoma	Ewing sarcoma	94
94733 (PRIMITIVE NEUROECTODERMAL TUMOR NOS)	bone sarcoma	Ewing sarcoma	34
88043 (EPITHELIOID SARCOMA)	soft tissue sarcoma	other	26
88403 (MYXOSARCOMA)	soft tissue sarcoma	other	27
89633 (MALIGNANT RHABDOID TUMOR)	soft tissue sarcoma	other	5
90443 (CLEAR CELL SARCOMA NOS (EXCEPT OF KIDNEY))	soft tissue sarcoma	other	11
92503 (GIANT CELL TUMOR OF bone sarcoma MALIGNANT)	bone sarcoma	other	6
95403 (MALIGNANT PERIPHERAL NERVE SHEATH TUMOR)	soft tissue sarcoma	other	47
95813 (ALVEOLAR soft tissue sarcoma PART SARCOMA)	soft tissue sarcoma	other	5
Total			2570
